# Supplementary material for: Clinical Usefulness of Retropulsion Tests in Persons with Mild to Moderate Parkinson’s Disease
Source: Int J Environ Res Public Health. 2021 Nov 24;18(23):12325. doi: 10.3390/ijerph182312325 (PMC8656501; doi:10.3390/ijerph182312325)
Supplement: Supplementary file 1 [file ijerph-18-12325-s001.zip]

Archive with 1 entries (1 files):
- ijerph-1420185-supplementary.pdf
